# Supplementary material for: Fullerenol protects cornea from ultraviolet B exposure
Source: Redox Biol. 2022 Jun 3;54:102360. doi: 10.1016/j.redox.2022.102360 (PMC9190064; doi:10.1016/j.redox.2022.102360)
Supplement: Multimedia component 2 [file mmc2.xlsx]

## Sheet: Control-UV-VS-Fullerol-UV
id	Symbol	log2(fc)	PValue	FDR	ko_num	pathway
ENSG00000109971	HSPA8	1.77282	1.2033e-46	8.05787e-43	2	ko04010:MAPK signaling pathway;ko04213:Longevity regulating pathway - multiple species;
ENSG00000139269	INHBE	-3.76475	2.54615e-39	6.82012e-36	1	ko04350:TGF-beta signaling pathway;
ENSG00000204389	HSPA1A	1.55759	1.77263e-36	3.39155e-33	2	ko04010:MAPK signaling pathway;ko04213:Longevity regulating pathway - multiple species;
ENSG00000175197	DDIT3	-2.56299	4.94163e-35	8.2729e-32	2	ko04010:MAPK signaling pathway;ko04210:Apoptosis;
ENSG00000123416	TUBA1B	1.1747	3.59718e-30	2.6765e-27	1	ko04210:Apoptosis;
ENSG00000130766	SESN2	-2.42575	3.61593e-29	2.42141e-26	2	ko04115:p53 signaling pathway;ko04211:Longevity regulating pathway - mammal;
ENSG00000100889	PCK2	-1.91254	1.87625e-28	9.66484e-26	2	ko00020:Citrate cycle (TCA cycle);ko04068:FoxO signaling pathway;
ENSG00000129521	EGLN3	1.58272	1.24608e-27	5.56292e-25	1	ko04066:HIF-1 signaling pathway;
ENSG00000092621	PHGDH	-1.45545	9.42274e-27	3.94371e-24	2	ko00260:Glycine, serine and threonine metabolism;ko01230:Biosynthesis of amino acids;
ENSG00000132906	CASP9	-1.45564	2.59719e-26	1.02306e-23	2	ko04115:p53 signaling pathway;ko04210:Apoptosis;
ENSG00000168906	MAT2A	-1.47629	6.96205e-26	2.59008e-23	1	ko01230:Biosynthesis of amino acids;
ENSG00000109321	AREG	-1.91306	1.22338e-24	4.09617e-22	2	ko04010:MAPK signaling pathway;ko04390:Hippo signaling pathway;
ENSG00000116761	CTH	-2.13949	7.02414e-24	2.18777e-21	2	ko00260:Glycine, serine and threonine metabolism;ko01230:Biosynthesis of amino acids;
ENSG00000160200	CBS	-2.17061	4.51602e-20	8.17339e-18	2	ko00260:Glycine, serine and threonine metabolism;ko01230:Biosynthesis of amino acids;
ENSG00000138764	CCNG2	1.99837	9.46677e-20	1.56529e-17	2	ko04068:FoxO signaling pathway;ko04115:p53 signaling pathway;
ENSG00000108515	ENO3	-1.46608	3.06604e-19	4.46343e-17	2	ko01230:Biosynthesis of amino acids;ko04066:HIF-1 signaling pathway;
ENSG00000104823	ECH1	-1.19047	7.64902e-19	1.05612e-16	1	ko04146:Peroxisome;
ENSG00000158050	DUSP2	-2.2508	1.88036e-18	2.37581e-16	1	ko04010:MAPK signaling pathway;
ENSG00000168036	CTNNB1	1.03993	3.47038e-17	3.84249e-15	2	ko04015:Rap1 signaling pathway;ko04390:Hippo signaling pathway;
ENSG00000149547	EI24	1.23757	4.39486e-17	4.7854e-15	1	ko04115:p53 signaling pathway;
ENSG00000090539	CHRD	-2.08602	9.67485e-17	9.89124e-15	1	ko04350:TGF-beta signaling pathway;
ENSG00000130707	ASS1	-1.18163	1.70203e-16	1.67613e-14	2	ko00250:Alanine, aspartate and glutamate metabolism;ko01230:Biosynthesis of amino acids;
ENSG00000187840	EIF4EBP1	-1.28324	1.96168e-16	1.91772e-14	3	ko04066:HIF-1 signaling pathway;ko04211:Longevity regulating pathway - mammal;ko04218:Cellular senescence;
ENSG00000164924	YWHAZ	1.07826	2.21925e-16	2.13831e-14	1	ko04390:Hippo signaling pathway;
ENSG00000152256	PDK1	1.2965	2.89358e-16	2.72914e-14	1	ko04066:HIF-1 signaling pathway;
ENSG00000135069	PSAT1	-1.40736	4.71562e-15	3.70917e-13	2	ko00260:Glycine, serine and threonine metabolism;ko01230:Biosynthesis of amino acids;
ENSG00000113522	RAD50	1.01836	4.99186e-15	3.88698e-13	2	ko03440:Homologous recombination;ko04218:Cellular senescence;
ENSG00000035687	ADSS2	1.18478	5.41224e-15	4.18995e-13	1	ko00250:Alanine, aspartate and glutamate metabolism;
ENSG00000151247	EIF4E	1.20893	5.58831e-15	4.3014e-13	2	ko04066:HIF-1 signaling pathway;ko04211:Longevity regulating pathway - mammal;
ENSG00000171552	BCL2L1	-1.09312	5.85042e-15	4.42682e-13	3	ko04115:p53 signaling pathway;ko04137:Mitophagy - animal;ko04210:Apoptosis;
ENSG00000173599	PC	-1.19449	1.27141e-14	8.84991e-13	2	ko00020:Citrate cycle (TCA cycle);ko01230:Biosynthesis of amino acids;
ENSG00000116717	GADD45A	-1.48727	1.27532e-14	8.84991e-13	5	ko04010:MAPK signaling pathway;ko04068:FoxO signaling pathway;ko04115:p53 signaling pathway;ko04210:Apoptosis;ko04218:Cellular senescence;
ENSG00000185100	ADSS1	-1.42518	1.97204e-14	1.29543e-12	1	ko00250:Alanine, aspartate and glutamate metabolism;
ENSG00000115008	IL1A	-1.74786	2.96831e-14	1.90213e-12	2	ko04010:MAPK signaling pathway;ko04218:Cellular senescence;
ENSG00000070669	ASNS	-1.33181	6.37193e-14	3.89677e-12	2	ko00250:Alanine, aspartate and glutamate metabolism;ko01230:Biosynthesis of amino acids;
ENSG00000023330	ALAS1	-1.22342	7.83929e-14	4.72935e-12	1	ko00260:Glycine, serine and threonine metabolism;
ENSG00000100417	PMM1	-1.32696	1.4247e-13	8.1196e-12	1	ko00520:Amino sugar and nucleotide sugar metabolism;
ENSG00000079337	RAPGEF3	-1.7774	9.1335e-13	4.41543e-11	1	ko04015:Rap1 signaling pathway;
ENSG00000162344	FGF19	-3.24317	9.16516e-13	4.41543e-11	2	ko04010:MAPK signaling pathway;ko04015:Rap1 signaling pathway;
ENSG00000175482	POLD4	-1.26251	1.30972e-12	6.04864e-11	2	ko03420:Nucleotide excision repair;ko03440:Homologous recombination;
ENSG00000101412	E2F1	-1.01686	1.52209e-12	7.00527e-11	2	ko04137:Mitophagy - animal;ko04218:Cellular senescence;
ENSG00000112561	TFEB	-1.30811	4.6378e-12	1.96322e-10	1	ko04137:Mitophagy - animal;
ENSG00000111725	PRKAB1	-1.14041	1.33694e-11	5.01557e-10	3	ko04068:FoxO signaling pathway;ko04211:Longevity regulating pathway - mammal;ko04213:Longevity regulating pathway - multiple species;
ENSG00000204388	HSPA1B	1.40231	1.35435e-11	5.06671e-10	2	ko04010:MAPK signaling pathway;ko04213:Longevity regulating pathway - multiple species;
ENSG00000145506	NKD2	-1.32703	1.81349e-11	6.6833e-10	1	ko04390:Hippo signaling pathway;
ENSG00000172482	AGXT	-3.70044	2.51286e-11	8.86466e-10	3	ko00250:Alanine, aspartate and glutamate metabolism;ko00260:Glycine, serine and threonine metabolism;ko04146:Peroxisome;
ENSG00000183735	TBK1	1.0404	4.02657e-11	1.36181e-09	1	ko04137:Mitophagy - animal;
ENSG00000006062	MAP3K14	-1.31706	5.63606e-11	1.84107e-09	2	ko04010:MAPK signaling pathway;ko04210:Apoptosis;
ENSG00000256514	AP003419.1	-1.18715	7.99783e-11	2.52035e-09	2	ko03420:Nucleotide excision repair;ko03440:Homologous recombination;
ENSG00000099860	GADD45B	-1.13163	9.76402e-11	3.04824e-09	5	ko04010:MAPK signaling pathway;ko04068:FoxO signaling pathway;ko04115:p53 signaling pathway;ko04210:Apoptosis;ko04218:Cellular senescence;
ENSG00000137486	ARRB1	-1.17165	1.34093e-10	4.09089e-09	1	ko04010:MAPK signaling pathway;
ENSG00000177138	FAM9B	-1.89427	2.83931e-10	7.95542e-09	1	ko03440:Homologous recombination;
ENSG00000142279	WTIP	-1.0029	3.07558e-10	8.54589e-09	1	ko04390:Hippo signaling pathway;
ENSG00000182054	IDH2	-1.09728	3.28092e-10	9.02286e-09	3	ko00020:Citrate cycle (TCA cycle);ko01230:Biosynthesis of amino acids;ko04146:Peroxisome;
ENSG00000125845	BMP2	-1.47994	4.38464e-10	1.17213e-08	2	ko04350:TGF-beta signaling pathway;ko04390:Hippo signaling pathway;
ENSG00000159399	HK2	1.26426	6.71654e-10	1.72327e-08	2	ko00520:Amino sugar and nucleotide sugar metabolism;ko04066:HIF-1 signaling pathway;
ENSG00000170458	CD14	-2.51288	7.20714e-10	1.83858e-08	1	ko04010:MAPK signaling pathway;
ENSG00000184545	DUSP8	-1.7992	1.75038e-09	4.12727e-08	1	ko04010:MAPK signaling pathway;
ENSG00000185386	MAPK11	-1.2179	1.92592e-09	4.46261e-08	4	ko04010:MAPK signaling pathway;ko04015:Rap1 signaling pathway;ko04068:FoxO signaling pathway;ko04218:Cellular senescence;
ENSG00000147883	CDKN2B	-1.98133	2.16131e-09	4.93125e-08	3	ko04068:FoxO signaling pathway;ko04218:Cellular senescence;ko04350:TGF-beta signaling pathway;
ENSG00000120129	DUSP1	-1.06119	2.41702e-09	5.46809e-08	1	ko04010:MAPK signaling pathway;
ENSG00000177084	POLE	-1.4679	3.26632e-09	7.17145e-08	1	ko03420:Nucleotide excision repair;
ENSG00000105550	FGF21	-6.69665	3.67208e-09	7.9451e-08	2	ko04010:MAPK signaling pathway;ko04015:Rap1 signaling pathway;
ENSG00000154767	XPC	-1.18913	8.63682e-09	1.71622e-07	1	ko03420:Nucleotide excision repair;
ENSG00000137834	SMAD6	-1.47719	9.34188e-09	1.83724e-07	1	ko04350:TGF-beta signaling pathway;
ENSG00000108479	GALK1	-1.04097	1.16474e-08	2.24129e-07	1	ko00520:Amino sugar and nucleotide sugar metabolism;
ENSG00000167701	GPT	-2.15664	1.75215e-08	3.25022e-07	2	ko00250:Alanine, aspartate and glutamate metabolism;ko01230:Biosynthesis of amino acids;
ENSG00000171109	MFN1	1.00418	2.18093e-08	3.96863e-07	1	ko04137:Mitophagy - animal;
ENSG00000113645	WWC1	-1.13759	2.73705e-08	4.84886e-07	1	ko04390:Hippo signaling pathway;
ENSG00000012061	ERCC1	-1.00838	3.66659e-08	6.2318e-07	1	ko03420:Nucleotide excision repair;
ENSG00000130433	CACNG6	-1.60632	4.44326e-08	7.39237e-07	1	ko04010:MAPK signaling pathway;
ENSG00000213930	GALT	-1.05059	6.3688e-08	1.01665e-06	1	ko00520:Amino sugar and nucleotide sugar metabolism;
ENSG00000158290	CUL4B	1.04313	7.41984e-08	1.16499e-06	1	ko03420:Nucleotide excision repair;
ENSG00000126458	RRAS	-1.00614	2.2898e-07	3.19451e-06	4	ko04010:MAPK signaling pathway;ko04015:Rap1 signaling pathway;ko04137:Mitophagy - animal;ko04218:Cellular senescence;
ENSG00000005961	ITGA2B	-1.95966	3.20293e-07	4.30259e-06	1	ko04015:Rap1 signaling pathway;
ENSG00000177302	TOP3A	-1.08495	3.8026e-07	5.02747e-06	1	ko03440:Homologous recombination;
ENSG00000104883	PEX11G	-1.46041	1.04655e-06	1.21671e-05	1	ko04146:Peroxisome;
ENSG00000173846	PLK3	-1.11194	1.45072e-06	1.6341e-05	1	ko04068:FoxO signaling pathway;
ENSG00000135116	HRK	-2.06711	1.57696e-06	1.75126e-05	1	ko04210:Apoptosis;
ENSG00000100038	TOP3B	-1.31659	5.29752e-06	5.01766e-05	1	ko03440:Homologous recombination;
ENSG00000085999	RAD54L	-1.05869	0.00021758	0.00124267	1	ko03440:Homologous recombination;
ENSG00000127528	KLF2	-1.02319	0.000402035	0.00209105	1	ko04068:FoxO signaling pathway;
ENSG00000150907	FOXO1	-1.14958	0.0008651	0.00406822	4	ko04068:FoxO signaling pathway;ko04211:Longevity regulating pathway - mammal;ko04213:Longevity regulating pathway - multiple species;ko04218:Cellular senescence;
ENSG00000136244	IL6	-1.68753	0.00111998	0.00503688	3	ko04066:HIF-1 signaling pathway;ko04068:FoxO signaling pathway;ko04218:Cellular senescence;
ENSG00000128271	ADORA2A	-2.06798	0.00145261	0.00624354	1	ko04015:Rap1 signaling pathway;
ENSG00000170989	S1PR1	-2.89812	0.00187117	0.00774357	1	ko04068:FoxO signaling pathway;
