# Supplementary material for: Fullerenol protects cornea from ultraviolet B exposure
Source: Redox Biol. 2022 Jun 3;54:102360. doi: 10.1016/j.redox.2022.102360 (PMC9190064; doi:10.1016/j.redox.2022.102360)
Supplement: Multimedia component 3 [file mmc3.xlsx]

## Sheet: Sheet1
KEGG_A_class	KEGG_B_class	Pathway	Control-UV-vs-Fullerol-UV (503)	All (8302)	Pvalue	Qvalue	Pathway ID	Genes	K_IDs
Cellular Processes	Cell growth and death	p53 signaling pathway	13	72	0.000332127	0.0377653	ko04115	ENSG00000132906(CASP9);ENSG00000130766(SESN2);ENSG00000116717(GADD45A);ENSG00000198625(MDM4);ENSG00000149547(EI24);ENSG00000120868(APAF1);ENSG00000103197(TSC2);ENSG00000099860(GADD45B);ENSG00000105327(BBC3);ENSG00000177519(RPRM);ENSG00000171552(BCL2L1);ENSG00000138764(CCNG2);ENSG00000080546(SESN1)	K04399+K20394+K04402+K10127+K10134+K02084+K07207+K04402+K10132+K10128+K04570+K10146+K10141
Environmental Information Processing	Signal transduction	MAPK signaling pathway	34	304	0.00036192	0.0377653	ko04010	ENSG00000116717(GADD45A);ENSG00000198400(NTRK1);ENSG00000184545(DUSP8);ENSG00000167244(IGF2);ENSG00000121653(MAPK8IP1);ENSG00000068831(RASGRP2);ENSG00000162344(FGF19);ENSG00000137486(ARRB1);ENSG00000109971(HSPA8);ENSG00000167535(CACNB3);ENSG00000123358(NR4A1);ENSG00000139625(MAP3K12);ENSG00000175197(DDIT3);ENSG00000196557(CACNA1H);ENSG00000067191(CACNB1);ENSG00000006062(MAP3K14);ENSG00000186868(M…	K04402+K03176+K04459+K13769+K04434+K12361+K22603+K04439+K03283+K04864+K04465+K04423+K04452+K04855+K04862+K04466+K04380+K02583+K04402+K09253+K22429+K05454+K07829+K04871+K04459+K04383+K04441+K04437+K09782+K04391+K21278+K03156+K03283+K03283
Metabolism	Amino acid metabolism	Glycine, serine and threonine metabolism	8	43	0.00379138	0.185009	ko00260	ENSG00000116761(CTH);ENSG00000092621(PHGDH);ENSG00000179761(PIPOX);ENSG00000172482(AGXT);ENSG00000160200(CBS);ENSG00000023330(ALAS1);ENSG00000124713(GNMT);ENSG00000135069(PSAT1)	K01758+K00058+K00306+K00830+K01697+K00643+K00552+K00831
Cellular Processes	Cell growth and death	Apoptosis	17	142	0.0053028	0.185009	ko04210	ENSG00000169598(DFFB);ENSG00000132906(CASP9);ENSG00000278139(P3R3URF-PIK3R3);ENSG00000116717(GADD45A);ENSG00000143387(CTSK);ENSG00000198400(NTRK1);ENSG00000123416(TUBA1B);ENSG00000175197(DDIT3);ENSG00000120868(APAF1);ENSG00000135116(HRK);ENSG00000103811(CTSH);ENSG00000006062(MAP3K14);ENSG00000099860(GADD45B);ENSG00000105327(BBC3);ENSG00000171552(BCL2L1);ENSG00000232810(TNF);ENSG00000185291(IL3RA)	K02311+K04399+K02649+K04402+K01371+K03176+K07374+K04452+K02084+K02512+K01366+K04466+K04402+K10132+K04570+K03156+K04737
Genetic Information Processing	Replication and repair	Homologous recombination	8	47	0.00665035	0.208821	ko03440	ENSG00000085999(RAD54L);ENSG00000175482(POLD4);ENSG00000256514(AP003419.1);ENSG00000177302(TOP3A);ENSG00000269307(AC010463.1);ENSG00000100038(TOP3B);ENSG00000113522(RAD50);ENSG00000177138(FAM9B)	K10875+K03505+K03505+K03165+K20776+K03165+K10866+K19528
Metabolism	Global and overview maps	Biosynthesis of amino acids	11	79	0.00770654	0.219987	ko01230	ENSG00000116761(CTH);ENSG00000092621(PHGDH);ENSG00000173599(PC);ENSG00000182054(IDH2);ENSG00000108515(ENO3);ENSG00000168906(MAT2A);ENSG00000160200(CBS);ENSG00000070669(ASNS);ENSG00000167701(GPT);ENSG00000135069(PSAT1);ENSG00000130707(ASS1)	K01758+K00058+K01958+K00031+K01689+K00789+K01697+K01953+K00814+K00831+K01940
Metabolism	Amino acid metabolism	Alanine, aspartate and glutamate metabolism	7	40	0.00935218	0.244715	ko00250	ENSG00000035687(ADSS2);ENSG00000185100(ADSS1);ENSG00000084774(CAD);ENSG00000172482(AGXT);ENSG00000070669(ASNS);ENSG00000167701(GPT);ENSG00000130707(ASS1)	K01939+K01939+K11540+K00830+K01953+K00814+K01940
Metabolism	Carbohydrate metabolism	Amino sugar and nucleotide sugar metabolism	7	51	0.0328715	0.688719	ko00520	ENSG00000260729(AC009690.1);ENSG00000108479(GALK1);ENSG00000159399(HK2);ENSG00000100417(PMM1);ENSG00000065615(CYB5R4);ENSG00000213930(GALT);ENSG00000102032(RENBP)	K12373+K00849+K00844+K17497+K00326+K00965+K01787
Environmental Information Processing	Signal transduction	Rap1 signaling pathway	21	226	0.0329006	0.688719	ko04015	ENSG00000278139(P3R3URF-PIK3R3);ENSG00000138193(PLCE1);ENSG00000068831(RASGRP2);ENSG00000162344(FGF19);ENSG00000079337(RAPGEF3);ENSG00000197555(SIPA1L1);ENSG00000196405(EVL);ENSG00000137841(PLCB2);ENSG00000171914(TLN2);ENSG00000102981(PARD6A);ENSG00000005961(ITGA2B);ENSG00000064300(NGFR);ENSG00000064547(LPAR2);ENSG00000105287(PRKD2);ENSG00000105550(FGF21);ENSG00000126458(RRAS);ENSG00000128271(ADO…	K02649+K05860+K12361+K22603+K08014+K17701+K23487+K05858+K06271+K06093+K06476+K02583+K04291+K06070+K22429+K07829+K04266+K04441+K02105+K08045+K17705
Cellular Processes	Cell growth and death	Cellular senescence	16	165	0.0416807	0.739526	ko04218	ENSG00000007968(E2F2);ENSG00000278139(P3R3URF-PIK3R3);ENSG00000116717(GADD45A);ENSG00000172613(RAD9A);ENSG00000150907(FOXO1);ENSG00000103197(TSC2);ENSG00000099860(GADD45B);ENSG00000267796(LIN37);ENSG00000126458(RRAS);ENSG00000115008(IL1A);ENSG00000101412(E2F1);ENSG00000185386(MAPK11);ENSG00000113522(RAD50);ENSG00000136244(IL6);ENSG00000187840(EIF4EBP1);ENSG00000147883(CDKN2B)	K09389+K02649+K04402+K10994+K07201+K07207+K04402+K21774+K07829+K04383+K17454+K04441+K10866+K05405+K07205+K04685
Genetic Information Processing	Replication and repair	Nucleotide excision repair	6	47	0.0627029	0.798088	ko03420	ENSG00000175482(POLD4);ENSG00000256514(AP003419.1);ENSG00000177084(POLE);ENSG00000012061(ERCC1);ENSG00000154767(XPC);ENSG00000158290(CUL4B)	K03505+K03505+K02324+K10849+K10838+K10609
Environmental Information Processing	Signal transduction	TGF-beta signaling pathway	10	96	0.0645455	0.798088	ko04350	ENSG00000117318(ID3);ENSG00000139269(INHBE);ENSG00000137834(SMAD6);ENSG00000187720(THSD4);ENSG00000104899(AMH);ENSG00000115738(ID2);ENSG00000125845(BMP2);ENSG00000090539(CHRD);ENSG00000232810(TNF);ENSG00000147883(CDKN2B)	K17694+K22689+K04677+K23377+K04665+K17693+K21283+K04657+K03156+K04685
Organismal Systems	Aging	Longevity regulating pathway - mammal	10	97	0.0682733	0.798088	ko04211	ENSG00000130766(SESN2);ENSG00000278139(P3R3URF-PIK3R3);ENSG00000111725(PRKAB1);ENSG00000150907(FOXO1);ENSG00000103197(TSC2);ENSG00000060566(CREB3L3);ENSG00000173175(ADCY5);ENSG00000151247(EIF4E);ENSG00000080546(SESN1);ENSG00000187840(EIF4EBP1)	K20394+K02649+K07199+K07201+K07207+K09048+K08045+K03259+K10141+K07205
Environmental Information Processing	Signal transduction	FoxO signaling pathway	13	141	0.0850905	0.798088	ko04068	ENSG00000173846(PLK3);ENSG00000278139(P3R3URF-PIK3R3);ENSG00000116717(GADD45A);ENSG00000170989(S1PR1);ENSG00000111725(PRKAB1);ENSG00000150907(FOXO1);ENSG00000100889(PCK2);ENSG00000099860(GADD45B);ENSG00000127528(KLF2);ENSG00000185386(MAPK11);ENSG00000138764(CCNG2);ENSG00000136244(IL6);ENSG00000147883(CDKN2B)	K08862+K02649+K04402+K04288+K07199+K07201+K01596+K04402+K17845+K04441+K10146+K05405+K04685
Environmental Information Processing	Signal transduction	Hippo signaling pathway	14	159	0.101366	0.798088	ko04390	ENSG00000102981(PARD6A);ENSG00000104899(AMH);ENSG00000142279(WTIP);ENSG00000105327(BBC3);ENSG00000115738(ID2);ENSG00000163251(FZD5);ENSG00000115596(WNT6);ENSG00000125845(BMP2);ENSG00000168036(CTNNB1);ENSG00000109321(AREG);ENSG00000145506(NKD2);ENSG00000113645(WWC1);ENSG00000118523(CCN2);ENSG00000164924(YWHAZ)	K06093+K04665+K16682+K10132+K17693+K02375+K00445+K21283+K02105+K09782+K03213+K16685+K06827+K16197
Cellular Processes	Transport and catabolism	Mitophagy - animal	7	68	0.116111	0.798088	ko04137	ENSG00000183735(TBK1);ENSG00000138592(USP8);ENSG00000126458(RRAS);ENSG00000171552(BCL2L1);ENSG00000101412(E2F1);ENSG00000171109(MFN1);ENSG00000112561(TFEB)	K05410+K11839+K07829+K04570+K17454+K21356+K15590
Metabolism	Carbohydrate metabolism	Citrate cycle (TCA cycle)	4	32	0.125693	0.798088	ko00020	ENSG00000173599(PC);ENSG00000100889(PCK2);ENSG00000182054(IDH2);ENSG00000286001(AC021087.5)	K01958+K01596+K00031+K00234
Organismal Systems	Aging	Longevity regulating pathway - multiple species	7	70	0.129903	0.798088	ko04213	ENSG00000278139(P3R3URF-PIK3R3);ENSG00000109971(HSPA8);ENSG00000111725(PRKAB1);ENSG00000150907(FOXO1);ENSG00000173175(ADCY5);ENSG00000204389(HSPA1A);ENSG00000204388(HSPA1B)	K02649+K03283+K07199+K07201+K08045+K03283+K03283
Cellular Processes	Transport and catabolism	Peroxisome	7	86	0.264662	0.903302	ko04146	ENSG00000182054(IDH2);ENSG00000179761(PIPOX);ENSG00000104883(PEX11G);ENSG00000104823(ECH1);ENSG00000172482(AGXT);ENSG00000112874(NUDT12);ENSG00000095321(CRAT)	K00031+K00306+K13353+K12663+K00830+K03426+K00624
Environmental Information Processing	Signal transduction	HIF-1 signaling pathway	8	121	0.452309	0.943851	ko04066	ENSG00000278139(P3R3URF-PIK3R3);ENSG00000129521(EGLN3);ENSG00000108515(ENO3);ENSG00000159399(HK2);ENSG00000152256(PDK1);ENSG00000151247(EIF4E);ENSG00000136244(IL6);ENSG00000187840(EIF4EBP1)	K02649+K09592+K01689+K00844+K12077+K03259+K05405+K07205
