# Supplementary material for: Fullerenol protects cornea from ultraviolet B exposure
Source: Redox Biol. 2022 Jun 3;54:102360. doi: 10.1016/j.redox.2022.102360 (PMC9190064; doi:10.1016/j.redox.2022.102360)
Supplement: Multimedia component 4 [file mmc4.xlsx]

## Sheet: Sheet1
id	Control_fpkm	Control-UV_fpkm	Fullerol-UV_fpkm	GSH-UV_fpkm	Control_count	Control-UV_count	Fullerol-UV_count	GSH-UV_count	Symbol	Description	KEGG_A_class	KEGG_B_class	Pathway	K_ID	GO Component	GO Function	GO Process
ENSG00000167468	246.56	1617.45	964.663	1743.52	3951	22429	13433	26849.3	GPX4	glutathione peroxidase 4 [Source:HGNC Symbol;Acc:HGNC:4556]	Metabolism;Metabolism;Cellular Processes	Global and overview maps;Metabolism of other amino acids;Cell growth and death	ko01100//Metabolic pathways;ko00480//Glutathione metabolism;ko04216//Ferroptosis	K05361;K05361;K05361	GO:0005634//nucleus;GO:0005635//nuclear envelope;GO:0005654//nucleoplasm;GO:0005737//cytoplasm;GO:0005739//mitochondrion;GO:0005829//cytosol;GO:0032991//protein-containing complex;GO:0070062//extracellular exosome	GO:0004601//peroxidase activity;GO:0004602//glutathione peroxidase activity;GO:0005515//protein binding;GO:0008430//selenium binding;GO:0016491//oxidoreductase activity;GO:0042802//identical protein binding;GO:0047066//phospholipid-hydroperoxide glutathione peroxidase activity	GO:0006325//chromatin organization;GO:0006644//phospholipid metabolic process;GO:0006749//glutathione metabolic process;GO:0006979//response to oxidative stress;GO:0007275//multicellular organism development;GO:0007283//spermatogenesis;GO:0007568//aging;GO:0019372//lipoxygenase pathway;GO:0032355//response to estradiol;GO:0042759//long-chain fatty acid biosynthetic process;GO:0050727//regulation …
ENSG00000073756	1.37	0.29	0.24	0.157	125.667	22.667	19	10.667	PTGS2	prostaglandin-endoperoxide synthase 2 [Source:HGNC Symbol;Acc:HGNC:9605]	Metabolism;Human Diseases;Human Diseases;Human Diseases;Human Diseases;Human Diseases;Environmental Information Processing;Human Diseases;Organismal Systems;Organismal Systems;Human Diseases;Organismal Systems;Environmental Information Processing;Organismal Systems;Organismal Systems;Human Diseases;Human Diseases;Metabolism;Organismal Systems;Environmental Information Processing;Organismal Systems	Global and overview maps;Cancers;Neurodegenerative diseases;Infectious diseases;Infectious diseases;Infectious diseases;Signal transduction;Cancers;Endocrine system;Nervous system;Infectious diseases;Nervous system;Signal transduction;Immune system;Immune system;Cancers;Cancers;Lipid metabolism;Endocrine system;Signal transduction;Endocrine system	ko01100//Metabolic pathways;ko05200//Pathways in cancer;ko05010//Alzheimer disease;ko05165//Human papillomavirus infection;ko05163//Human cytomegalovirus infection;ko05167//Kaposi sarcoma-associated herpesvirus infection;ko04064//NF-kappa B signaling pathway;ko05206//MicroRNAs in cancer;ko04921//Oxytocin signaling pathway;ko04723//Retrograde endocannabinoid signaling;ko05140//Leishmaniasis;ko0472…	K11987;K11987;K11987;K11987;K11987;K11987;K11987;K11987;K11987;K11987;K11987;K11987;K11987;K11987;K11987;K11987;K11987;K11987;K11987;K11987;K11987	GO:0005637//nuclear inner membrane;GO:0005640//nuclear outer membrane;GO:0005737//cytoplasm;GO:0005783//endoplasmic reticulum;GO:0005788//endoplasmic reticulum lumen;GO:0005789//endoplasmic reticulum membrane;GO:0005901//caveola;GO:0016020//membrane;GO:0031090//organelle membrane;GO:0032991//protein-containing complex;GO:0043005//neuron projection;GO:0043231//intracellular membrane-bounded organe…	GO:0004601//peroxidase activity;GO:0004666//prostaglandin-endoperoxide synthase activity;GO:0005515//protein binding;GO:0016491//oxidoreductase activity;GO:0016702//oxidoreductase activity, acting on single donors with incorporation of molecular oxygen, incorporation of two atoms of oxygen;GO:0016740//transferase activity;GO:0019899//enzyme binding;GO:0020037//heme binding;GO:0042803//protein hom…	GO:0001516//prostaglandin biosynthetic process;GO:0001525//angiogenesis;GO:0006629//lipid metabolic process;GO:0006631//fatty acid metabolic process;GO:0006633//fatty acid biosynthetic process;GO:0006693//prostaglandin metabolic process;GO:0006954//inflammatory response;GO:0006979//response to oxidative stress;GO:0007566//embryo implantation;GO:0007568//aging;GO:0007612//learning;GO:0007613//memo…
ENSG00000001084	20.277	1.827	2.993	1.103	1321.67	103.667	140.333	55.333	GCLC	glutamate-cysteine ligase catalytic subunit [Source:HGNC Symbol;Acc:HGNC:4311]	Metabolism;Metabolism;Metabolism;Cellular Processes	Global and overview maps;Metabolism of other amino acids;Amino acid metabolism;Cell growth and death	ko01100//Metabolic pathways;ko00480//Glutathione metabolism;ko00270//Cysteine and methionine metabolism;ko04216//Ferroptosis	K11204;K11204;K11204;K11204	GO:0005623//cell;GO:0005739//mitochondrion;GO:0005829//cytosol;GO:0017109//glutamate-cysteine ligase complex	GO:0000166//nucleotide binding;GO:0000287//magnesium ion binding;GO:0003824//catalytic activity;GO:0004357//glutamate-cysteine ligase activity;GO:0005524//ATP binding;GO:0016595//glutamate binding;GO:0016874//ligase activity;GO:0043531//ADP binding;GO:0044877//protein-containing complex binding;GO:0050662//coenzyme binding	GO:0006534//cysteine metabolic process;GO:0006536//glutamate metabolic process;GO:0006749//glutathione metabolic process;GO:0006750//glutathione biosynthetic process;GO:0006979//response to oxidative stress;GO:0007568//aging;GO:0007584//response to nutrient;GO:0009408//response to heat;GO:0009410//response to xenobiotic stimulus;GO:0009725//response to hormone;GO:0014823//response to activity;GO:…
ENSG00000023909	19.713	2.25	5.403	2.497	1670.33	152.667	316.333	160.333	GCLM	glutamate-cysteine ligase modifier subunit [Source:HGNC Symbol;Acc:HGNC:4312]	Metabolism;Metabolism;Metabolism;Cellular Processes	Global and overview maps;Metabolism of other amino acids;Amino acid metabolism;Cell growth and death	ko01100//Metabolic pathways;ko00480//Glutathione metabolism;ko00270//Cysteine and methionine metabolism;ko04216//Ferroptosis	K11205;K11205;K11205;K11205	GO:0005623//cell;GO:0005829//cytosol;GO:0017109//glutamate-cysteine ligase complex	GO:0004357//glutamate-cysteine ligase activity;GO:0030234//enzyme regulator activity;GO:0035226//glutamate-cysteine ligase catalytic subunit binding;GO:0044877//protein-containing complex binding	GO:0006534//cysteine metabolic process;GO:0006536//glutamate metabolic process;GO:0006749//glutathione metabolic process;GO:0006750//glutathione biosynthetic process;GO:0006979//response to oxidative stress;GO:0007568//aging;GO:0007584//response to nutrient;GO:0008637//apoptotic mitochondrial changes;GO:0014823//response to activity;GO:0035229//positive regulation of glutamate-cysteine ligase act…
